# Supplementary material for: Forest Conversion Drives Divergent Responses in Bird and Mammal Diversity: Stand Structure Matters for Birds, Elevation for Mammals
Source: Animals (Basel). 2026 Jun 4;16(11):1725. doi: 10.3390/ani16111725 (PMC13255728; doi:10.3390/ani16111725)
Supplement: Supplementary file 1 [file animals-16-01725-s001.zip]

Archive with 1 entries (1 files):
- animals-4238037-supplementary.pdf
